# Supplementary material for: Gestational GenX Exposure Induces Maternal Hepatotoxicity by Disrupting the Lipid and Bile Acid Metabolism Distinguished from PFOA-Induced Pyroptosis
Source: Toxics. 2025 Jul 24;13(8):617. doi: 10.3390/toxics13080617 (PMC12389976; doi:10.3390/toxics13080617)
Supplement: Supplementary file 1 [file toxics-13-00617-s001.zip]

Archive with 5 entries (4 files):
- Supplementary material S1_ARRIVE Compliance Questionnaire.pdf
- Supplementary material S2_Primers for RT-qPCR analysis.pdf
- toxics-3704439-supplementary/
- toxics-3704439-supplementary/Supplementary material S1_ARRIVE Compliance Questionnaire.pdf
- toxics-3704439-supplementary/Supplementary material S2_Primers for RT-qPCR analysis.pdf
